# Supplementary material for: ‘When I asked for help and support it was not there’: current NHS employment practice and its impact on people with systemic lupus erythematosus
Source: Rheumatol Adv Pract. 2021 Mar 12;5(1):rkab019. doi: 10.1093/rap/rkab019 (PMC8058394; doi:10.1093/rap/rkab019)
Supplement: rkab019_Supplementary_Data [file rkab019_supplementary_data.zip]

Archive with 2 entries (2 files):
- 20-142 Supplementary Data S1.pdf
- 20-142 Supplementary Data S2.pdf
